# Supplementary material for: Identification of a Novel Pathogen of Peanut Root Rot, Ceratobasidium sp. AG-A, and the Potential of Selected Bacterial Biocontrol Agents
Source: J Fungi (Basel). 2025 Jun 21;11(7):472. doi: 10.3390/jof11070472 (PMC12295459; doi:10.3390/jof11070472)
Supplement: Supplementary file 1 [file jof-11-00472-s001.zip]

Archive with 1 entries (1 files):
- jof-3627908-supplementary.pdf
